# Supplementary material for: Unveiling the Mysteries of Dyslexia—Lessons Learned from the Prospective Jyväskylä Longitudinal Study of Dyslexia
Source: Brain Sci. 2021 Mar 27;11(4):427. doi: 10.3390/brainsci11040427 (PMC8066413; doi:10.3390/brainsci11040427)
Supplement: Supplementary file 1 [file brainsci-11-00427-s001.zip]

Archive with 2 entries (2 files):
- Table S1_List of assessments at each measurement point of the JLD project .pdf
- Table S2_Summary of the technical details in EEG measurements.pdf
